# Supplementary material for: Expanding the Toolbox for Genetic Manipulation in Pseudogymnoascus: RNAi-Mediated Silencing and CRISPR/Cas9-Mediated Disruption of a Polyketide Synthase Gene Involved in Red Pigment Production in P. verrucosus
Source: J Fungi (Basel). 2024 Feb 16;10(2):157. doi: 10.3390/jof10020157 (PMC10889956; doi:10.3390/jof10020157)
Supplement: Supplementary file 1 [file jof-10-00157-s001.zip]

Archive with 1 entries (1 files):
- jof-2727775-supplementary.pdf
